# Supplementary material for: Conical Implants in Tuberous Breast Correction: Clinical and Patient-Reported Outcomes
Source: Medicina (Kaunas). 2026 May 10;62(5):930. doi: 10.3390/medicina62050930 (PMC13208704; doi:10.3390/medicina62050930)
Supplement: Supplementary file 1 [file medicina-62-00930-s001.zip]

Archive with 36 entries (33 files):
- Medicina/
- __MACOSX/._Medicina
- Medicina/.DS_Store
- __MACOSX/Medicina/._.DS_Store
- Medicina/CEIm25-82 Informe FAVORABLE.pdf
- __MACOSX/Medicina/._CEIm25-82 Informe FAVORABLE.pdf
- Medicina/Video 1.mp4
- __MACOSX/Medicina/._Video 1.mp4
- Medicina/Written informed consents /
- __MACOSX/Medicina/._Written informed consents 
- Medicina/ICJME/
- __MACOSX/Medicina/._ICJME
- Medicina/Written informed consents /DCI 6.pdf
- __MACOSX/Medicina/Written informed consents /._DCI 6.pdf
- Medicina/Written informed consents /DCI 4.pdf
- __MACOSX/Medicina/Written informed consents /._DCI 4.pdf
- Medicina/Written informed consents /DCI 5.pdf
- __MACOSX/Medicina/Written informed consents /._DCI 5.pdf
- Medicina/Written informed consents /DCI 1.pdf
- __MACOSX/Medicina/Written informed consents /._DCI 1.pdf
- Medicina/Written informed consents /Consentimiento_publicacion_imagenes_ES.pdf
- __MACOSX/Medicina/Written informed consents /._Consentimiento_publicacion_imagenes_ES.pdf
- Medicina/Written informed consents /DCI 2.pdf
- __MACOSX/Medicina/Written informed consents /._DCI 2.pdf
- Medicina/Written informed consents /DCI 3.pdf
- __MACOSX/Medicina/Written informed consents /._DCI 3.pdf
- Medicina/Written informed consents /Informed_consent_publication_images_EN.pdf
- __MACOSX/Medicina/Written informed consents /._Informed_consent_publication_images_EN.pdf
- Medicina/ICJME/ICMJE Antonio Gonza╠ülez-Nicola╠üs.pdf
- __MACOSX/Medicina/ICJME/._ICMJE Antonio Gonza╠ülez-Nicola╠üs.pdf
- Medicina/ICJME/ICJME Jorge Gonza╠ülez-Prieto.pdf
- __MACOSX/Medicina/ICJME/._ICJME Jorge Gonza╠ülez-Prieto.pdf
- Medicina/ICJME/.DS_Store
- __MACOSX/Medicina/ICJME/._.DS_Store
- Medicina/ICJME/ICMJE Barbara Machado.pdf
- __MACOSX/Medicina/ICJME/._ICMJE Barbara Machado.pdf
